# Supplementary material for: Longitudinal study of the scalp microbiome suggests coconut oil to enrich healthy scalp commensals
Source: Sci Rep. 2021 Mar 31;11:7220. doi: 10.1038/s41598-021-86454-1 (PMC8012655; doi:10.1038/s41598-021-86454-1)
Supplement: Supplementary file 3 — Supplementary Information 3. [file 41598_2021_86454_MOESM3_ESM.xlsx]

## Sheet: S1a
Table S1a - Results for repeated measures ANOVA of fungal species carried out using amplicon data
Healthy - Oil
Species	p value (t1-t2-t3)	p value (t1-t2)	p value (t2-t3)	t=1Mean	t=2 Mean	t=3 Mean
Malassezia_Unknown	1.33465e-05	0.000435368	0.0387414	0.0284114	0.0886385	0.138666
Fungi_Unknown	0.00155273	0.000433722	0.160046	0.000993865	0.00407674	0.00310853
Microcera_Unknown	0.00198512	2.49766e-05	7.95204e-05	0.000136901	0.00642531	0.000269524
Malasseziaceae_Unknown	0.0065738	0.00021245	0.330267	0.000531912	0.00348073	0.00212693
Malassezia_globosa	0.016607	0.0439257	0.0209036	0.181753	0.232333	0.134133
Aspergillus_ruber	0.0240472	0.00151332	0.00579729	0.00666059	0.00117434	0.00387957
Nigrospora_sphaerica	0.0417394	0.00507438	0.0166333	0.00046358	0.000846326	0.00330712
Uncultured_Wallemia	0.0495447	0.00180695	0.287803	0.016567	0.0054945	0.00618725
Healthy - Shampoo
Species	p value (t1-t2-t3)	p value (t1-t2)	p value (t2-t3)	t=1Mean	t=2 Mean	t=3 Mean
Malassezia_Unknown	6.32807e-05	4.61005e-08	0.216887	0.020034	0.0997846	0.145922
Uncultured_Wallemia	6.45722e-05	0.000547488	0.576502	0.0156489	0.00349612	0.00426434
Nigrospora_sphaerica	0.00102396	9.90299e-05	0.318746	1.35602e-05	0.00159127	0.00238204
Malasseziaceae_Unknown	0.00161214	3.49246e-08	0.171616	0.000116314	0.00418251	0.00241446
Cryptococcus_victoriae	0.00344428	0.011487	0.796	0.0102796	0.000641813	0.000825584
Malassezia_globosa	0.00779145	0.114985	0.008251	0.137697	0.198432	0.0943511
Curvularia_verruculosa	0.0313889	0.00687294	0.00687294	0.00086741	0.00286816	0.000954651
Fungi_Unknown	0.0354321	0.0138903	0.0360024	0.00193758	0.00519592	0.00230434
Microcera_Unknown	0.0379306	8.66654e-05	0.0231856	1.07932e-05	0.00604531	0.00190642
Dandruff - Oil
Species	p value (t1-t2-t3)	p value (t1-t2)	p value (t2-t3)	t=1Mean	t=2 Mean	t=3 Mean
Curvularia_verruculosa	0.00346335	8.09711e-05	0.0166748	9.24752e-05	0.00449469	0.00156832
Malasseziaceae_Unknown	0.00348901	0.00620902	0.00620902	0.00137821	0.00468003	0.00157029
Microcera_Unknown	0.00603977	1.99412e-05	0.367257	6.69717e-07	0.00508333	0.00719412
Malassezia_globosa	0.00945422	0.000943811	0.0952041	0.0434078	0.0972759	0.0692788
Didymella_Unknown	0.0159993	0.00443948	0.0318631	0.00241405	0.00862513	0.00362591
Ascomycota_Unknown	0.0337709	0.0181437	0.224087	0.00121169	0.00243599	0.00375883
Dandruff - Shampoo
Species	p value (t1-t2-t3)	p value (t1-t2)	p value (t2-t3)	t=1Mean	t=2 Mean	t=3 Mean
Microcera_Unknown	6.66645e-05	0.000361798	0.00461293	0.000237705	0.00279072	0.00702114
Nigrospora_sphaerica	0.0108405	0.0774231	0.0344292	0.00112647	0.00201266	0.00415288
Ascomycota_Unknown	0.0146726	0.0240812	0.0575279	0.00142738	0.00282144	0.00493104
Didymella_Unknown	0.0199254	0.0546206	0.0760449	0.00174112	0.00558338	0.00227537
Aspergillus_ruber	0.0390487	0.037447	0.037447	0.00219134	0.000654837	0.00197419
Malasseziaceae_Unknown	0.0393055	0.184369	0.0221674	0.00265712	0.00381886	0.00139859

## Sheet: S1b
Table S1b - Results for repeated measures ANOVA of bacterial species carried out using amplicon data
Healthy - Oil
Species	p value	p value (t1-t2)	p value (t2-t3)	t=1Mean	t=2 Mean	t=3 Mean
Cutibacterium_acnes	4.47822e-08	8.0362e-05	0.626336	0.199002	0.452889	0.412012
Pseudomonas_nitroreducens	2.70914e-07	3.96808e-15	5.61734e-05	0.242004	0.00291296	0.0944687
Pseudomonas_stutzeri	1.93587e-06	8.27712e-09	0.00177135	0.00890769	0.000102385	0.00290435
Pseudomonas_Unknown	2.24559e-06	4.11085e-08	0.00141837	0.0552476	0.00231385	0.0195033
Microbispora_rosea	0.00066783	0.111989	0.0331906	0.00236782	0.00371846	0.00566627
Corynebacterium_Unknown	0.00123566	0.0126185	0.815497	0.0478242	0.109779	0.0940849
Staphylococcus_Unknown	0.00703559	0.294735	0.205934	0.0127433	0.0215906	0.0112795
Exiguobacterium_Unknown	0.0134955	6.04379e-14	0.000473123	0.0431358	0.00104491	0.00619032
Intrasporangiaceae_Unknown	0.0153067	0.0684624	0.138647	0.00375311	0.00769739	0.0104
Propionibacterium_Unknown	0.016923	0.0024266	0.105991	0.005691	0.00983326	0.00642128
Flavobacterium_Unknown	0.0303637	2.46235e-06	0.633563	9.11683e-05	0.00350755	0.00231439
Enterobacteriaceae_Unknown	0.034068	6.14923e-06	0.0686447	0.0242298	0.00557998	0.0185345
Cyanobacteria_Unknown	0.0423287	0.543763	0.543763	0.00209089	0.00472906	0.00504707
Paracoccus_marcusii	0.0446191	0.0829609	0.287908	0.00183932	0.00408597	0.00648868
Healthy - Shampoo
Species	p value	p value (t1-t2)	p value (t2-t3)	t=1Mean	t=2 Mean	t=3 Mean
Pseudomonas_nitroreducens	5.81743e-06	3.39916e-15	3.35025e-05	0.187634	0.00197441	0.0693432
Pseudomonas_stutzeri	7.41302e-06	7.18693e-09	0.000976883	0.00672374	9.61293e-05	0.00220848
Pseudomonas_Unknown	1.3278e-05	4.42099e-10	0.00144322	0.0410992	0.00173086	0.0153285
Exiguobacterium_Unknown	4.15e-05	6.49107e-11	0.000292938	0.0160487	0.00093239	0.00368904
Staphylococcus_Unknown	0.0014785	0.00387603	0.12754	0.0144312	0.0425386	0.0280686
Enterobacteriaceae_Unknown	0.0018557	0.000162896	0.0357671	0.0222477	0.00733773	0.0103105
Bacillus_Unknown	0.00322165	2.25022e-08	0.0475755	0.0148805	0.00228497	0.00633462
Flavobacterium_Unknown	0.0171534	0.12929	0.98819	0.000256402	0.00583729	0.00160338
Corynebacterium_Unknown	0.0461587	0.900743	0.900743	0.0422584	0.0782794	0.0845176
Staphylococcus_aureus	0.0495308	0.0173095	0.0443804	0.0179865	0.071599	0.021791
Dandruff - Oil
Species	p value	p value (t1-t2)	p value (t2-t3)	t=1Mean	t=2 Mean	t=3 Mean
Corynebacterium_Unknown	0.000159959	0.0180749	0.294048	0.0437442	0.0974563	0.13353
Exiguobacterium_Unknown	0.000734615	9.48152e-10	0.393862	0.0128705	0.000606072	0.00100223
Flavobacterium_Unknown	0.00138877	0.00740127	0.144998	0.000110953	0.00260354	0.00228694
Pseudomonas_nitroreducens	0.00175403	2.98153e-07	0.579799	0.0824323	0.00292474	0.00600631
Pseudomonas_stutzeri	0.00297799	0.000825528	0.00169339	0.00293176	0.000113085	0.000427561
Pseudomonas_Unknown	0.00347463	0.00255688	0.825869	0.0195349	0.00236263	0.00229135
Bacillus_Unknown	0.0264691	4.5155e-09	0.654996	0.0284906	0.00400489	0.00471004
Microbispora_rosea	0.0329816	0.973411	0.294735	0.00434216	0.00431901	0.00674821
Corynebacterium_kroppenstedtii	0.0420634	0.0266487	0.445692	0.0329273	0.00909834	0.00924949
Dandruff - Shampoo
Species	p value	p value (t1-t2)	p value (t2-t3)	t=1Mean	t=2 Mean	t=3 Mean
Exiguobacterium_Unknown	2.81611e-05	8.11911e-07	0.329709	0.00818144	0.000814697	0.00128187
Bacillus_Unknown	0.000406816	5.9078e-07	0.566261	0.00823562	0.0018168	0.00252245
Flavobacterium_Unknown	0.00163356	0.000163236	0.00112298	0.000130144	0.00151673	0.0038516
Pseudomonas_nitroreducens	0.0023155	4.26272e-06	0.34261	0.112913	0.00340649	0.00389525
Pseudomonas_Unknown	0.00303235	0.0539643	0.828566	0.0262338	0.00212458	0.00309584
Pseudomonas_stutzeri	0.00379199	0.000110478	0.011248	0.0041073	0.00014925	0.000502856
Proteobacteria_Unknown	0.0468774	0.152982	0.152982	0.00283026	0.000768938	0.0021075

## Sheet: S1c
Tabls S1c - Results for repeated measures ANOVA of host physiological parameters in each phase
Dandruff - Oil
Parameters	p value (t1-t2-t3)	p value (t1-t2)	p value (t2-t3)	t=1Mean	t=2 Mean	t=3 Mean
Adherent Dandruff Score	4.85e-30	1.23e-06	0.0150476	3.15625	0.855469	1.18359
Total Dandruff Score	2.74e-32	1.24e-06	0.0699449	6.55469	1.59766	2.10938
Sebum level	0.159966	0.843079	0.853097	40.5625	24.5625	29.1562
Hydration	0.263973	0.200422	0.200422	5.57188	7.68906	5.83594
TEWL	1.2e-06	5.56e-05	0.317099	25.5066	20.27	19.0413
Dandruff - Shampoo
Parameters	p value (t1-t2-t3)	p value (t1-t2)	p value (t2-t3)	t=1Mean	t=2 Mean	t=3 Mean
Adherent Dandruff Score	2.93e-22	1.23e-06	0.201951	3.09766	0.949219	1.16406
Total Dandruff Score	9.36e-26	1.24e-06	0.388049	6.47266	1.8125	2.10938
Sebum level	0.64533	0.84456	0.84456	30.7812	29.5625	26.0625
Hydration	0.0806397	0.0813938	0.234346	6.32281	10.0897	7.70094
TEWL	3.89e-06	0.0115892	0.0115892	24.7387	21.5309	18.3053
Healthy - Oil
Parameters	p value (t1-t2-t3)	p value (t1-t2)	p value (t2-t3)	t=1Mean	t=2 Mean	t=3 Mean
Adherent Dandruff Score	0.119518	0.792069	0.222888	0.015625	0.0195312	0.0703125
Total Dandruff Score	0.144881	0.669028	0.272666	0.03125	0.0195312	0.0976562
Sebum level	0.380393	0.947803	0.947803	27.7812	22.9375	19.9688
Hydration	0.207161	0.16782	0.486249	5.3	8.01031	6.00469
TEWL	1.23e-07	0.00384744	0.0118026	23.1625	19.9062	17.3687
Healthy - Shampoo
Parameters	p value (t1-t2-t3)	p value (t1-t2)	p value (t2-t3)	t=1Mean	t=2 Mean	t=3 Mean
Adherent Dandruff Score	0.0696271	0.407626	0.260317	0.00833333	0.0208333	0.05
Total Dandruff Score	0.0856237	0.891756	0.141927	0.0208333	0.025	0.0708333
Sebum level	0.673198	0.607428	0.607428	28.7667	25.1333	27.2667
Hydration	0.599294	0.598963	0.598963	7.73467	9.74533	7.965
TEWL	4.05e-05	0.0074078	0.0698929	21.901	18.541	16.5857

## Sheet: S1d
Table S1d - Results for repeated measures ANOVA of metabolic pathways carried out using fungal metagenomic data
Healthy - Oil
KEGG Pathway	p value (t1-t2-t3)	p value (t1-t2)	p value (t2-t3)	t=1Mean	t=2 Mean	t=3 Mean
Ribosome	0.000109006	0.0234375	0.0234375	0.814863	0.578102	0.700993
Ribosome_biogenesis_in_eukaryotes	0.00323949	0.046875	0.46875	0.560766	0.241921	0.288056
RNA_transport	0.0054379	0.046875	0.296875	0.522687	0.223116	0.265145
RNA_degradation	0.00371551	0.046875	0.296875	0.492561	0.357524	0.380802
Spliceosome	0.00292161	0.046875	0.375	0.476626	0.186885	0.239215
Purine_metabolism	0.00373727	0.0703125	0.8125	0.346466	0.396779	0.40442
Protein_processing_in_endoplasmic_reticulum	0.00189442	0.046875	0.109375	0.298064	0.112537	0.149406
Base_excision_repair	0.000820983	0.046875	0.109375	0.286405	0.371592	0.350381
Starch_and_sucrose_metabolism	0.000871285	0.046875	0.46875	0.259482	0.314146	0.304879
Proteasome	0.00509284	0.046875	0.46875	0.248508	0.0958163	0.11707
Cell_cycle_yeast	0.00154075	0.046875	0.15625	0.21245	0.081638	0.114781
Histidine_metabolism	0.00267957	0.046875	0.296875	0.207648	0.274358	0.297427
mRNA_surveillance_pathway	0.00583109	0.046875	0.375	0.203667	0.0731325	0.0949225
Peroxisome	0.00244148	0.046875	0.296875	0.199872	0.103105	0.118808
Epstein.Barr_virus_infection	0.00258169	0.046875	0.15625	0.160067	0.0534781	0.0727062
Mismatch_repair	0.00932234	0.046875	0.046875	0.154443	0.191931	0.180463
Ubiquitin_mediated_proteolysis	0.00450739	0.046875	0.578125	0.153896	0.0639801	0.0716688
Meiosis_yeast	0.0048969	0.046875	0.109375	0.150853	0.0639328	0.0846763
Homologous_recombination	0.000876874	0.0234375	0.078125	0.147592	0.196011	0.18388
Pyruvate_metabolism	0.00410364	0.046875	0.078125	0.144224	0.193161	0.17475
Flagellar_assembly	0.00577225	0.046875	0.46875	0.142953	0.229875	0.216996
Nitrogen_metabolism	0.0261745	0.09375	0.375	0.131098	0.162195	0.153856
Basal_transcription_factors	0.00486474	0.046875	0.6875	0.123585	0.0521078	0.0593012
Alzheimer.s_disease	0.00246484	0.0234375	0.9375	0.105319	0.054517	0.0566375
Terpenoid_backbone_biosynthesis	0.00961449	0.046875	0.8125	0.104352	0.0919511	0.0944707
Peptidoglycan_biosynthesis	9.02286e-05	0.0234375	0.078125	0.10287	0.167646	0.153643
Huntington.s_disease	0.00946198	0.046875	0.578125	0.10009	0.0585016	0.0651846
Cell_cycle	0.00245236	0.046875	0.46875	0.0990125	0.0376268	0.0477371
Citrate_cycle_TCA_cycle	0.0284608	0.164062	0.6875	0.0894346	0.0986091	0.0981565
Bacterial_chemotaxis	0.0136733	0.046875	0.6875	0.0882624	0.128244	0.120654
Thiamine_metabolism	0.0479369	0.234375	0.46875	0.087549	0.105428	0.101497
Glycolysis_._Gluconeogenesis	0.0121261	0.046875	0.8125	0.0868643	0.0980261	0.0990709
Fanconi_anemia_pathway	0.0108433	0.046875	0.375	0.0855942	0.0331945	0.0413052
MAPK_signaling_pathway_._yeast	0.00458252	0.046875	0.109375	0.0854513	0.0333579	0.0490359
SNARE_interactions_in_vesicular_transport	0.0154509	0.078125	0.078125	0.083814	0.031445	0.0500241
N_Glycan_biosynthesis	0.00394644	0.046875	0.46875	0.0807246	0.0369281	0.0461079
Butanoate_metabolism	1.4975e-05	0.0234375	0.046875	0.0796661	0.10639	0.0965608
Pentose_phosphate_pathway	0.0380981	0.09375	0.6875	0.0787363	0.0850326	0.0850791
Folate_biosynthesis	0.00954577	0.046875	0.9375	0.0743494	0.0944256	0.0922513
Parkinson.s_disease	0.00395748	0.0234375	0.578125	0.0738468	0.0403207	0.044498
Fatty_acid_metabolism	0.00284332	0.046875	0.8125	0.071768	0.0881884	0.0866956
Glutathione_metabolism	0.00935421	0.046875	0.15625	0.0706133	0.0540789	0.0580371
Pantothenate_and_CoA_biosynthesis	0.0263453	0.117188	0.8125	0.0642006	0.0746838	0.073446
Non_homologous_end_joining	0.0347475	0.046875	0.117188	0.0641507	0.0696445	0.0655671
Phagosome	0.000582604	0.046875	0.078125	0.0601991	0.0199298	0.0284074
Carbon_fixation_pathways_in_prokaryotes	0.00143192	0.046875	1	0.0550013	0.0674362	0.0679542
Non.alcoholic_fatty_liver_disease_NAFLD	0.00235703	0.0234375	0.375	0.0509516	0.0258967	0.0315522
Drug_metabolism_other_enzymes	0.0114327	0.234375	0.6875	0.0494929	0.0591573	0.0631949
Biosynthesis_of_unsaturated_fatty_acids	0.0288563	0.09375	0.296875	0.0492356	0.0668016	0.0630674
Tryptophan_metabolism	0.0385072	0.117188	0.117188	0.0477106	0.0559689	0.0500077
Steroid_biosynthesis	0.00758156	0.046875	0.296875	0.0467439	0.0181925	0.0231302
GlycosylphosphatidylinositolGPI_anchor_biosynthesis	0.0171462	0.09375	0.296875	0.0444378	0.018671	0.0243513
Vasopressin.regulated_water_reabsorption	0.00463727	0.09375	0.8125	0.0406217	0.0151986	0.0163895
Valine_leucine_and_isoleucine_degradation	0.000789605	0.0234375	0.9375	0.0404848	0.0518866	0.0508514
Pentose_and_glucuronate_interconversions	0.000208473	0.0234375	0.8125	0.0401192	0.0581181	0.0571607
Fatty_acid_biosynthesis	0.00381077	0.046875	0.6875	0.0399766	0.0562305	0.0537322
Ubiquinone_and_other_terpenoid.quinone_biosynthesis	0.00335806	0.0703125	0.21875	0.0360318	0.0485369	0.0535206
RNA_polymerase	0.0236561	0.046875	0.9375	0.0351737	0.0241272	0.0252961
Oocyte_meiosis	0.00389331	0.046875	0.46875	0.033335	0.0125358	0.0162385
Fatty_acid_degradation	0.000732186	0.046875	0.578125	0.0323839	0.0408287	0.0395671
Various_types_of_N_glycan_biosynthesis	0.0012217	0.03125	0.03125	0.0292316	0.0107515	0.0161398
Streptomycin_biosynthesis	0.000860151	0.046875	0.21875	0.028332	0.0401577	0.0379983
Synaptic_vesicle_cycle	0.00764983	0.046875	0.578125	0.0269137	0.0109906	0.0138002
Progesterone_mediated_oocyte_maturation	0.0082365	0.046875	0.21875	0.0223289	0.0093703	0.011788
mTOR_signaling_pathway	0.0158154	0.09375	1	0.0208977	0.0106641	0.0105463
Ether_lipid_metabolism	0.000229842	0.046875	0.109375	0.0188825	0.00660799	0.00919624
Vibrio_cholerae_infection	0.0334703	0.09375	0.375	0.0186862	0.00786981	0.00983731
Lipoic_acid_metabolism	0.0256505	0.09375	0.21875	0.0183386	0.0249384	0.022693
D.Glutamine_and_D.glutamate_metabolism	0.00216037	0.0234375	0.03125	0.0155083	0.0246547	0.020528
D_Alanine_metabolism	0.000106024	0.0234375	0.6875	0.0140777	0.0238493	0.0232168
Fatty_acid_elongation	0.00288001	0.046875	0.46875	0.0117338	0.00455269	0.00555232
Atrazine_degradation	0.0169504	0.117188	0.578125	0.0063019	0.0104678	0.00975573
Collecting_duct_acid_secretion	0.00323224	0.046875	0.375	0.00625823	0.00252873	0.00311238
Healthy - Shampoo
KEGG Pathway	p value (t1-t2-t3)	p value (t1-t2)	p value (t2-t3)	t=1Mean	t=2 Mean	t=3 Mean
Propanoate_metabolism	0.00946349	0.578125	0.046875	0.0796702	0.081306	0.0662582
Non.alcoholic_fatty_liver_disease_NAFLD	0.0136816	0.234375	0.046875	0.0581909	0.0408066	0.0670342
Cysteine_and_methionine_metabolism	0.0217909	0.046875	0.046875	0.143025	0.161176	0.145532
Parkinson.s_disease	0.0231444	0.234375	0.046875	0.0832868	0.0614268	0.0973415
Terpenoid_backbone_biosynthesis	0.0257509	0.117188	0.8125	0.11178	0.0965038	0.0914302
Cardiac_muscle_contraction	0.03641	0.578125	0.0703125	0.0192442	0.0175889	0.0313062
Alzheimer.s_disease	0.0376157	0.328125	0.046875	0.116792	0.0816252	0.117419
Fatty_acid_degradation	0.0464664	0.164062	0.164062	0.0337369	0.0390971	0.0340429
Dandruff - Oil
KEGG Pathway	p value (t1-t2-t3)	p value (t1-t2)	p value (t2-t3)	t=1Mean	t=2 Mean	t=3 Mean
Ribosome	0.0244566	0.164062	0.578125	0.938699	0.77607	0.694065
Ribosome_biogenesis_in_eukaryotes	0.00391569	0.117188	0.21875	0.838786	0.545439	0.363821
RNA_transport	0.00243032	0.046875	0.21875	0.774171	0.46395	0.337086
Spliceosome	0.00740715	0.117188	0.296875	0.746328	0.46355	0.315213
RNA_degradation	0.00424068	0.0703125	0.21875	0.561781	0.45198	0.379279
Protein_processing_in_endoplasmic_reticulum	0.00488627	0.0703125	0.21875	0.466771	0.279988	0.192236
Proteasome	0.00247416	0.0703125	0.296875	0.384482	0.228149	0.163997
Cell_cycle_yeast	0.00111383	0.046875	0.15625	0.334834	0.20462	0.13927
mRNA_surveillance_pathway	0.00510106	0.046875	0.296875	0.326173	0.181002	0.121639
Peroxisome	0.0045412	0.117188	0.21875	0.259652	0.177949	0.135736
Epstein.Barr_virus_infection	0.00767607	0.117188	0.296875	0.244563	0.141793	0.0978706
Meiosis_yeast	0.00152207	0.0234375	0.15625	0.217451	0.139434	0.0993722
Ubiquitin_mediated_proteolysis	0.0103155	0.117188	0.296875	0.216825	0.136889	0.0924874
Base_excision_repair	0.0488947	0.046875	0.6875	0.21337	0.303316	0.285154
Basal_transcription_factors	0.00134615	0.046875	0.21875	0.180179	0.0998626	0.0761645
Alzheimer.s_disease	0.000439093	0.0234375	0.21875	0.15581	0.0903865	0.0673267
Cell_cycle	0.00343751	0.117188	0.21875	0.151309	0.0889662	0.0592338
SNARE_interactions_in_vesicular_transport	0.0015257	0.046875	0.46875	0.141063	0.0760702	0.0623337
Huntington.s_disease	0.000364752	0.0234375	0.109375	0.138992	0.0977963	0.0736168
MAPK_signaling_pathway_._yeast	0.0135011	0.0234375	0.296875	0.134842	0.0853694	0.0616258
N_Glycan_biosynthesis	0.00294219	0.046875	0.6875	0.1215	0.0733816	0.0618899
Fanconi_anemia_pathway	0.0137271	0.21875	0.21875	0.121034	0.0771996	0.0467219
Histidine_metabolism	0.0221828	0.0703125	0.8125	0.120143	0.230317	0.217148
Parkinson.s_disease	0.00035388	0.0234375	0.375	0.103549	0.0647228	0.0499546
Nitrogen_metabolism	0.0073332	0.046875	0.21875	0.0874329	0.152623	0.125126
Phagosome	0.00288986	0.046875	0.296875	0.08607	0.0512315	0.0397681
Glutathione_metabolism	0.00143077	0.0234375	0.109375	0.084864	0.0671293	0.056898
Peptidoglycan_biosynthesis	0.0458409	0.296875	0.296875	0.0781914	0.116741	0.148974
Non.alcoholic_fatty_liver_disease_NAFLD	0.00186504	0.0234375	0.46875	0.0747286	0.0457157	0.0370146
Steroid_biosynthesis	0.0114068	0.117188	0.21875	0.0695604	0.0431151	0.027726
Regulation_of_autophagy	0.0454845	0.21875	0.046875	0.0633788	0.0454157	0.0221627
GlycosylphosphatidylinositolGPI_anchor_biosynthesis	0.00377903	0.0234375	0.6875	0.0618666	0.0382321	0.0332958
Vasopressin.regulated_water_reabsorption	0.0111055	0.0703125	0.46875	0.0590306	0.033862	0.0271268
RNA_polymerase	0.00419243	0.0234375	0.375	0.057294	0.038591	0.0333039
Sphingolipid_metabolism	0.04108	0.046875	0.578125	0.0519072	0.0383413	0.0329398
Oocyte_meiosis	0.00264735	0.117188	0.21875	0.0515248	0.0300995	0.020735
Flagellar_assembly	0.00328353	0.0234375	0.46875	0.0513039	0.16757	0.147279
Various_types_of_N_glycan_biosynthesis	0.00052501	0.046875	0.296875	0.0448138	0.0251746	0.0176964
Synaptic_vesicle_cycle	0.00471867	0.0234375	0.6875	0.0404674	0.0227131	0.0188337
mTOR_signaling_pathway	0.00150887	0.109375	0.109375	0.0335033	0.0221707	0.0121124
Bacterial_chemotaxis	0.0140137	0.046875	0.9375	0.0326049	0.0898393	0.0856641
Progesterone_mediated_oocyte_maturation	0.0055086	0.117188	0.21875	0.0313744	0.0194642	0.0133338
Ether_lipid_metabolism	0.0107848	0.164062	0.296875	0.0266186	0.0178349	0.012364
Cardiac_muscle_contraction	0.0317811	0.296875	0.164062	0.0217528	0.0196403	0.0133864
Fatty_acid_biosynthesis	0.0490521	0.0703125	1	0.0199759	0.0400163	0.0392218
Fatty_acid_elongation	0.00463376	0.0234375	0.21875	0.0178405	0.0104635	0.00696276
Lipoic_acid_metabolism	0.0136775	0.046875	0.578125	0.014397	0.0217635	0.019969
Collecting_duct_acid_secretion	0.00290483	0.0234375	0.578125	0.010949	0.00588416	0.00480134
D.Glutamine_and_D.glutamate_metabolism	0.0180374	0.21875	0.21875	0.00893832	0.0177698	0.0240534
Caprolactam_degradation	0.0370587	0.046875	0.375	0.0044598	0.00270232	0.00280157
Atrazine_degradation	0.0131309	0.0703125	0.8125	0.00241686	0.00735975	0.0069187
Dandruff - Shampoo
KEGG Pathway	p value (t1-t2-t3)	p value (t1-t2)	p value (t2-t3)	t=1Mean	t=2 Mean	t=3 Mean
Sulfur_relay_system	0.0126275	0.046875	0.46875	0.147788	0.0576683	0.0712954
Bacterial_chemotaxis	0.0153551	0.046875	0.9375	0.022521	0.0690378	0.0682568
Flagellar_assembly	0.0185427	0.0703125	1	0.0310303	0.120539	0.119146
Histidine_metabolism	0.028768	0.164062	0.8125	0.0835605	0.176582	0.200688
Biotin_metabolism	0.0343553	0.046875	0.9375	0.0744691	0.0320826	0.0357051
Atrazine_degradation	0.0345928	0.234375	0.296875	0.00153751	0.0042951	0.00535147

## Sheet: S1e
Table S1e - Results for repeated measures ANOVA of metabolic pathways carried out using bacterial metagenomic data
Dandruff - Oil
KEGG Pathway	p value (t1-t2-t3)	p value (t1-t2)	p value (t2-t3)	t=1Mean	t=2 Mean	t=3 Mean
Glycine serine and threonine metabolism	0.0503551	0.164062	0.296875	0.0314017	0.0331583	0.0337909
Dandruff - Shampoo
KEGG Pathway	p value (t1-t2-t3)	p value (t1-t2)	p value (t2-t3)	t=1Mean	t=2 Mean	t=3 Mean
Biosynthesis of siderophore group nonribosomal peptides	0.0142401	0.09375	0.117188	0.00201089	0.000949438	0.00165208
Nitrogen metabolism	0.0226263	0.296875	0.117188	0.0196715	0.0207545	0.0178968
Aminoacyl tRNA biosynthesis	0.0314972	0.15625	0.0703125	0.037385	0.0363005	0.0417568
Healthy - Oil
KEGG Pathway	p value (t1-t2-t3)	p value (t1-t2)	p value (t2-t3)	t=1Mean	t=2 Mean	t=3 Mean
Caprolactam degradation	0.028398	0.046875	0.9375	0.00162105	0.00126521	0.00124731
Healthy - Shampoo
KEGG Pathway	p value (t1-t2-t3)	p value (t1-t2)	p value (t2-t3)	t=1Mean	t=2 Mean	t=3 Mean
D-Alanine metabolism	0.0117004	0.46875	0.0703125	0.00555618	0.00567894	0.00627347
