# Supplementary material for: Longitudinal study of the scalp microbiome suggests coconut oil to enrich healthy scalp commensals
Source: Sci Rep. 2021 Mar 31;11:7220. doi: 10.1038/s41598-021-86454-1 (PMC8012655; doi:10.1038/s41598-021-86454-1)
Supplement: Supplementary file 4 — Supplementary Information 4. [file 41598_2021_86454_MOESM4_ESM.xlsx]

## Sheet: Subject Grouping
Subject grouping and host physiological parameters recorded for all the subjects enrolled in the study
Subject Number	Age	Condition (Healthy/Dandruff)	Treatment Group	Day	Adherent dandruff score	Total dandruff score	Sebum (µg/cm2)	Itching	Erythema	Hydration (arbitraty U)	TEWL (g/h/m2)
1	34	Healthy	Oil	Day 0	0	0	5	0	0	0	24.73
				Day 84	0	0	2	0	0	0	19
				Day 112	0	0.25	0		0	0	24.33
2	32	Healthy	Oil	Day 0	0	0	5	1	0	0	23.7
				Day 84	0	0	2	1	0	0	23.97
				Day 112	0	0	15		0	0	22.7
3	31	Healthy	Discontinued	Day 0	0	0	8	1	0	0	16.73
4	38	Healthy	Shampoo	Day 0	0	0	12	0	0	24.5	34.63
				Day 84	0	0	11	0	0	0	18.5
				Day 112	0	0	10		0	4.63	22.3
5	43	Healthy	Shampoo	Day 0	0	0	103	0	0	24	18.73
				Day 84	0	0	43	0	0	27	23.03
				Day 112	0	0	24		0	21.93	19.17
6	35	Healthy	Shampoo	Day 0	0.125	0.125	22	0	0	0.3	13.27
				Day 84	0	0	43	0	0	8.07	14.77
				Day 112	0	0	12		0	22.8	19.03
7	42	Healthy	Oil	Day 0	0.125	0.125	94	1	0	7.6	23.73
				Day 84	0	0	14	0	0	40.4	24.17
				Day 112	0	0	9		0	6.07	13.73
8	43	Healthy	Oil	Day 0	0.125	0.375	6	1	0	0	23.63
				Day 84	0	0	10	1	0	0	25.93
				Day 112	0	0	22		0	0	23.8
9	29	Healthy	Shampoo	Day 0	0	0.125	22	1	0	0	19.2
				Day 84	0.25	0.375	26	0	0	0	18.4
				Day 112	0.125	0.125	31		0	1.63	19
10	39	Healthy	Oil	Day 0	0	0	12	0	0	0	25.23
				Day 84	0	0	60	0	0	3.97	22.5
				Day 112	0	0	3		0	8.37	23.1
11	24	Healthy	Shampoo	Day 0	0	0	53	1	0	5.57	21.57
				Day 84	0	0	60	0	0	4.57	20.93
				Day 112	0	0	50		0	11.47	8.5
12	26	Healthy	Oil	Day 0	0	0	39	0	0	11.3	21.83
				Day 84	0	0	34	0	0	1.93	23.23
				Day 112	0	0	16		0	1.23	13.77
13	32	Healthy	Shampoo	Day 0	0	0	23	0	0	1.77	23.73
				Day 84	0	0	11	0	0	0	10.87
				Day 112	0	0	21		0	0	24.43
14	41	Healthy	Shampoo	Day 0	0	0	23	0	0	7.4	22.63
				Day 84	0	0	16	0	0	5.63	11.37
				Day 112	0	0	37		0	27.53	22.03
15	37	Healthy	Oil	Day 0	0	0	8	0	0	0	23.77
				Day 84	0.25	0.25	7	0	0	0	24.33
				Day 112	0	0	16		0	0	22.83
16	31	Healthy	Oil	Day 0	0	0.25	3	1	0	0	20.9
				Day 84	0	0	48	0	0	0	21.87
				Day 112	0	0	7		0	0	12.07
17	30	Healthy	Shampoo	Day 0	0	0	9	0	0	0	21.87
				Day 84	0	0	5	0	0	3.83	16.1
				Day 112	0	0	30		0	4.07	13.47
18	32	Healthy	Shampoo	Day 0	0	0	22	0	0	8.23	19.5
				Day 84	0.25	0.25	0	1	0	0	17.13
				Day 112	0	0	20		0	0	20.53
19	37	Healthy	Oil	Day 0	0	0	22	0	0	4.53	25.53
				Day 84	0	0	6	0	0	18.37	21.2
				Day 112	0	0	15		0	16.7	18.5
20	27	Healthy	Oil	Day 0	0	0	56	0	0	0	23.77
				Day 84	0	0	18	0	0	15.47	16.3
				Day 112	0	0	24		0	16.9	21.6
21	45	Healthy	Oil	Day 0	0	0	1	0	0	0	24.4
				Day 84	0	0	0	0	0	0	25.6
				Day 112	0	0	29		0	0	19.27
22	31	Healthy	Shampoo	Day 0	0	0	5	0	0	0	33.53
				Day 84	0	0	15	0	0	0	24.43
				Day 112	0	0	44		0	0	21.67
23	33	Healthy	Shampoo	Day 0	0.125	0.375	46	0	0	0	22.37
				Day 84	0	0	28	0	0	9.53	15
				Day 112	0	0	3		0	3.43	11
24	30	Healthy	Discontinued	Day 0	0.125	0.125	26	0	0	0.9	28.03
25	28	Healthy	Oil	Day 0	0	0	3	0	0	0	21.2
				Day 84	0	0	70	0	0	6.23	22.33
				Day 112	0	0	26		0	28.5	22.13
26	45	Healthy	Shampoo	Day 0	0	0	31	0	0	0	26.83
				Day 84	0	0	9	0	0	13.8	26.83
				Day 112	0.25	0.25	10		0	0	16.73
27	30	Healthy	Oil	Day 0	0	0	16	1	0	0	22.37
				Day 84	0	0	15	0	0	0	25.27
				Day 112	0	0	1		0	0	15.83
28	25	Healthy	Shampoo	Day 0	0	0	9	0	0	0	22.3
				Day 84	0	0	10	0	0	9.47	24.8
				Day 112	0	0	7		0	0	15.27
29	36	Healthy	Oil	Day 0	0	0	5	0	0	5.13	23.97
				Day 84	0	0	83	0	0	0	22.9
				Day 112	0.125	0.25	19		0	0	11.93
30	35	Healthy	Shampoo	Day 0	0	0	27	0	0	7.97	24.53
				Day 84	0	0	12	0	0	30.53	10.17
				Day 112	0.875	1	12		0	12	9.97
31	26	Healthy	Oil	Day 0	0	0	13	0	0	6.17	24.5
				Day 84	0	0	31	0	0	0	14.03
				Day 112	0	0	29		0	0	15
32	35	Healthy	Shampoo	Day 0	0	0	9	0	0	0	28.77
				Day 84	0	0	9	0	0	0	16.73
				Day 112	0	0	10		0	0	20.4
33	38	Healthy	Shampoo	Day 0	0	0	40	0	0	12.23	25.73
				Day 84	0	0	39	0	0	33.3	16.5
				Day 112	0	0	43		0	18.13	10.33
34	45	Healthy	Shampoo	Day 0	0	0	6	0	0	0	22.37
				Day 84	0	0	0	0	0	0	22.5
				Day 112	0	0	23		0	0	17.13
35	43	Healthy	Oil	Day 0	0	0	67	0	0	11.23	22.87
				Day 84	0	0	18	0	0	7.4	16.27
				Day 112	0	0	15		0	8.3	12.83
36	31	Healthy	Oil	Day 0	0	0	3	0	0	0	23.87
				Day 84	0.25	0.25	8	0	0	0	23.47
				Day 112	0.875	1.375	12		0	0	12.5
37	37	Healthy	Oil	Day 0	0.125	0.125	15	0	0	0	22.63
				Day 84	0	0	35	0	0	1.77	22.23
				Day 112	0.25	0.25	42		0	1.63	21.7
38	42	Healthy	Shampoo	Day 0	0	0	38	0	0	0	26.8
				Day 84	0	0	45	0	0	10.5	21.7
				Day 112	0.25	0.375	20		0	4.97	19.87
39	42	Healthy	Shampoo	Day 0	0	0	39	0	0	30.07	16.8
				Day 84	0	0	40	0	0	17.93	12.57
				Day 112	0	0	62		0	7.4	12.7
40	39	Healthy	Oil	Day 0	0	0	46	0	0	29.23	16.77
				Day 84	0	0	53	0	0	30.3	18.87
				Day 112	0	0	5		0	14.2	26.87
41	30	Healthy	Oil	Day 0	0.125	0.125	110	0	0	0	26.03
				Day 84	0	0	0	0	0	0	22.4
				Day 112	0.5	0.625	5		0	1.37	12.07
42	30	Healthy	Shampoo	Day 0	0	0	11	0	0	3.77	15.33
				Day 84	0	0	37	0	0	18.7	22.57
				Day 112	0	0.25	19		0	11.93	15.27
43	41	Healthy	Oil	Day 0	0	0	44	0	0	23.6	16.33
				Day 84	0.125	0.125	22	1	0	21.6	16.63
				Day 112	0	0	33		0	17.77	14.4
44	41	Healthy	Shampoo	Day 0	0	0	2	0	0	9.33	17
				Day 84	0	0	39	0	0	22.63	19.23
				Day 112	0.125	0.125	48		0	29.67	7.43
45	38	Healthy	Oil	Day 0	0	0	8	0	0	6.33	21.7
				Day 84	0	0	15	0	0	14.13	13.17
				Day 112	0	0	2		0	10.33	11.17
46	30	Healthy	Oil	Day 0	0	0	8	0	0	2.8	22.93
				Day 84	0	0	32	0	0	1	23.7
				Day 112	0	0	10		0	0	21.67
47	25	Healthy	Shampoo	Day 0	0	0	9	0	0	8	19.17
				Day 84	0	0	3	0	0	8.87	12.83
				Day 112	0.125	0.25	25		0	4.57	7.43
48	44	Healthy	Shampoo	Day 0	0	0	60	0	0	26.17	15.13
				Day 84	0	0	44	0	0	5	20.47
				Day 112	0	0	50		0	26.53	13.6
49	42	Healthy	Shampoo	Day 0	0	0	2	0	0	12.2	23.13
				Day 84	0	0	45	0	0	40.53	15.33
				Day 112	0	0	25		0	16.53	12.43
50	31	Healthy	Oil	Day 0	0	0	0	0	0	0	23.9
				Day 84	0	0	20	0	0	0	22.33
				Day 112	0	0	61		0	0	11.6
51	41	Healthy	Oil	Day 0	0	0	14	0	0	0	25.87
				Day 84	0	0	18	0	0	0	15.8
				Day 112	0	0	18		0	0	11.93
52	34	Healthy	Shampoo	Day 0	0	0	6	0	0	28	22.9
				Day 84	0	0	24	0	0	0.67	18.2
				Day 112	0	0	68		0	5.03	22.43
53	26	Healthy	Oil	Day 0	0	0	6	0	0	0	27.33
				Day 84	0	0	2	0	0	0	24.87
				Day 112	0	0	23		0	0	22.83
54	20	Healthy	Shampoo	Day 0	0	0	28	0	0	2.5	20.93
				Day 84	0	0	11	0	0	0	16.37
				Day 112	0.25	0.25	10		0	0	8.17
55	36	Healthy	Discontinued	Day 0	0	0	194	0	0	4.17	13.63
56	45	Healthy	Oil	Day 0	0	0	71	0	0	14.3	22.7
				Day 84	0	0	31	0	0	16.5	10.67
				Day 112	0	0	6		0	5.4	16.33
57	25	Healthy	Oil	Day 0	0	0	70	0	0	29.3	26.2
				Day 84	0	0	36	0	0	37.23	16.8
				Day 112	0	0	72		0	7.47	20.87
58	42	Healthy	Shampoo	Day 0	0	0	64	0	0	2.2	21.97
				Day 84	0	0	53	0	0	40.1	19.43
				Day 112	0	0	17		0	3.57	10.83
59	44	Healthy	Shampoo	Day 0	0	0	76	0	0	0	34.03
				Day 84	0	0	10	0	0	0	26.23
				Day 112	0.125	0.25	12		0	0	22.7
60	40	Healthy	Oil	Day 0	0	0	41	0	0	2.77	19.77
				Day 84	0	0	50	0	0	14.3	11.37
				Day 112	0.5	0.5	27		0	10.97	13.47
61	42	Healthy	Oil	Day 0	0	0	75	0	0	2.57	21.4
				Day 84	0	0	20	0	0	6.83	20.1
				Day 112	0	0	20		0	11.57	10.6
62	30	Healthy	Oil	Day 0	0	0	9	0	0	0	24.77
				Day 84	0	0	7	0	0	0	12.93
				Day 112	0	0	1		0	0	12.23
63	34	Healthy	Shampoo	Day 0	0	0	15	0	0	8.03	17.87
				Day 84	0	0	23	0	0	9.3	25.2
				Day 112	0	0	29		0	3.5	20.03
64	45	Healthy	Shampoo	Day 0	0	0	8	0	0	0	25.97
				Day 84	0	0	6	0	0	0	28.27
				Day 112	0	0	25		0	0	24.4
65	37	Healthy	Shampoo	Day 0	0	0	54	0	0	5.7	19.4
				Day 84	0	0	39	0	0	7.43	16.73
				Day 112	0	0	23		0	0	15.67
66	44	Healthy	Shampoo	Day 0	0	0	5	0	0	0	16.2
				Day 84	0	0	8	0	0	0	12.37
				Day 112	0.25	0.25	29		0	2.53	17.13
67	32	Healthy	Oil	Day 0	0	0	9	0	0	4.3	25.27
				Day 84	0	0	18	0	0	1.7	19.23
				Day 112	0	0	10		0	11.2	19.9
68	45	Healthy	Oil	Day 0	0	0	10	0	0	13.57	21.57
				Day 84	0	0	32	0	0	17.2	16.43
				Day 112	0.125	0.125	65		0	14.17	14.17
69	41	Healthy	Oil	Day 0	0	0	25	0	0	12.07	23.2
				Day 84	0.125	0.125	27	0	0	4.97	20.07
				Day 112	0	0	32		0	7.1	23.43
70	35	Healthy	Discontinued	Day 0	0	0	4	0	0	4.83	25.47
71	32	Dandruff	Shampoo	Day 0	3.25	6.875	4	6	0	1.7	34.23
				Day 84	2.375	4.5	18	5	0	3.73	31.83
				Day 112	2	4	27		0	7.53	22.27
72	41	Dandruff	Oil	Day 0	3.25	6.75	18	6	0	0	24.8
				Day 84	1.75	4	34	3	0	0	21.87
				Day 112	2.375	4.125	11		0	6.27	22.97
73	37	Dandruff	Shampoo	Day 0	3.125	6.375	7	6	0	17.13	23.8
				Day 84	0.25	0.75	30	1	0	8.77	20.87
				Day 112	0.375	0.5	6		0	12.5	21.83
74	36	Dandruff	Oil	Day 0	2.875	5.625	22	5	0	9.6	25.73
				Day 84	0.125	0.375	20	0	0	4.97	19.27
				Day 112	0.5	0.75	42		0	2.4	13.1
75	30	Dandruff	Shampoo	Day 0	3	6.375	25	8	0	11.87	25.4
				Day 84	0.75	1.875	39	1	0	8.97	20.97
				Day 112	0.5	1.375	16		0	14.9	20.07
76	39	Dandruff	Oil	Day 0	3.125	6.375	29	6	0	13.13	21.73
				Day 84	0	0	6	0	0	19.63	20.47
				Day 112	1.25	2.875	28		0	8.3	27.63
77	32	Dandruff	Shampoo	Day 0	3.5	7.125	83	6	0	0	23.8
				Day 84	0.625	1.75	28	2	0	0	23.03
				Day 112	0.375	0.375	33		0	1.57	24.63
78	39	Dandruff	Oil	Day 0	3	6.125	27	8	0	1.53	24.57
				Day 84	0.875	1.625	22	2	0	0.63	23.6
				Day 112	1.625	2.75	5		0	0	23.9
79	38	Dandruff	Shampoo	Day 0	4	8	138	8	0	6	26.4
				Day 84	2.375	4.5	3	4	0	22.9	24.73
				Day 112	2.75	5	43		0	1.47	23.77
80	31	Dandruff	Oil	Day 0	2.75	5.875	29	7	0	4.27	23.67
				Day 84	0.25	0.75	77	1	0	0	22.07
				Day 112	1.375	2.875	46		0	2.73	24.23
81	44	Dandruff	Discontinued	Day 0	3.25	6.5	10	6	0	1.57	23.2
82	40	Dandruff	Oil	Day 0	3.5	7.25	12	7	0	0	25.73
				Day 84	2	3.75	24	2	0	0	19.23
				Day 112	2	3.75	13		0	0	24.4
83	37	Dandruff	Shampoo	Day 0	2.5	5.5	47	7	0	14.8	17.47
				Day 84	0	0.125	28	0	0	24.6	15.57
				Day 112	0	0	57		0	18.47	23.63
84	32	Dandruff	Shampoo	Day 0	3.125	6.875	28	7	0	1.63	17.3
				Day 84	1.75	2	23	4	0	2.63	15.53
				Day 112	0.625	1.25	72		0	5.6	24.67
85	35	Dandruff	Oil	Day 0	4	8	38	6	0	8.97	26.67
				Day 84	1.5	2.875	32	6	0	13.63	19.13
				Day 112	2	3.625	31		0	14.87	22.23
86	32	Dandruff	Oil	Day 0	2.875	6.125	35	6	0	0	22.6
				Day 84	0.5	0.75	16	1	0	0	22.6
				Day 112	1	1.75	32		0	0	20.1
87	28	Dandruff	Oil	Day 0	2.75	6	40	6	0	0	51.37
				Day 84	0	0	5	0	0	8.57	24.97
				Day 112	0.125	0.125	90		0	1.43	17.53
88	28	Dandruff	Shampoo	Day 0	2.75	5.75	47	7	0	17.5	14.13
				Day 84	0.125	0.25	40	0	0	19.57	18.33
				Day 112	1.25	2.5	45		0	26.73	11.03
89	21	Dandruff	Shampoo	Day 0	2.625	5.5	23	6	0	4.27	20.93
				Day 84	0	0	38	0	0	19.87	23.13
				Day 112	2.25	4	27		0	10.6	16.63
90	34	Dandruff	Oil	Day 0	3.25	6.625	39	9	0	5.67	21.9
				Day 84	0.875	1.625	15	1	0	22.17	14.83
				Day 112	1.375	2.625	60		0	30.57	12.53
91	39	Dandruff	Shampoo	Day 0	2.875	6.375	17	8	0	1.17	27.73
				Day 84	1	1.75	98	1	0	0	23.87
				Day 112	1.5	3.125	17		0	16.53	17.83
92	44	Dandruff	Shampoo	Day 0	4	8	4	8	0	0	34.53
				Day 84	2.25	4.25	0	4	0	0	27.2
				Day 112	2.625	4.625	10		0	0	18.1
93	35	Dandruff	Oil	Day 0	3	7	24	7	0	3.47	16.3
				Day 84	2	4	52	2	0	13.8	12.3
				Day 112	1.875	3.125	38		0	7.67	12.27
94	44	Dandruff	Oil	Day 0	3	6.125	7	9	0	0	27.2
				Day 84	0.5	1	14	0	0	0	23.37
				Day 112	0.875	1.5	94		0	0	19.5
95	43	Dandruff	Oil	Day 0	2.75	5.625	10	5	0	0	27
				Day 84	0	0	18	0	0	11.4	21.27
				Day 112	0	0	26		0	21.73	10.07
96	34	Dandruff	Shampoo	Day 0	3.125	6.5	12	7	0	0	24.07
				Day 84	1.625	3.125	12	2	0	1.53	22.2
				Day 112	1.5	2.625	11		0	0	19.1
97	32	Dandruff	Shampoo	Day 0	3	6.125	27	5	0	0	25
				Day 84	0.5	1.375	40	1	0	5.07	24.37
				Day 112	2	3.625	16		0	5.03	21.97
98	40	Dandruff	Oil	Day 0	3	6.625	20	7	0	4.53	23
				Day 84	0.25	0.25	12	0	0	28	22.57
				Day 112	0.875	1.375	16		0	9.13	21.87
99	39	Dandruff	Shampoo	Day 0	3.25	6.5	49	5	0	0	19.3
				Day 84	0	0	41	0	0	4.63	17.53
				Day 112	0.875	1.375	19		0	5.83	17.07
100	21	Dandruff	Discontinued	Day 0	3	6.625	44	8	0	12.33	19.07
101	32	Dandruff	Shampoo	Day 0	3.25	7.25	5	8	0	0	27.33
				Day 84	1.25	2.75	8	5	0	5.57	27.23
				Day 112	0.75	1.75	32		0	0	23.6
102	33	Dandruff	Oil	Day 0	2.75	5.625	183	7	0	3.6	22.43
				Day 84	0	0.25	17	0	0	6.3	15.53
				Day 112	0.125	0.5	41		0	3.83	17.53
103	37	Dandruff	Oil	Day 0	3.5	7.25	21	5	0	0	23.03
				Day 84	0	0.125	71	0	0	1.47	21.17
				Day 112	1	2	13		0	0.77	21.53
104	32	Dandruff	Oil	Day 0	3	6.125	62	5	0	2.83	21.93
				Day 84	0.375	0.875	38	1	0	6.47	26.67
				Day 112	0.125	0.25	45		0	1.2	19.67
105	31	Dandruff	Shampoo	Day 0	3	6.375	42	5	0	0	22.4
				Day 84	0.5	1.25	5	1	0	6.27	21.57
				Day 112	0.875	1.125	9		0	3.17	18.93
106	39	Dandruff	Shampoo	Day 0	3.75	7.375	6	6	0	0.43	24.43
				Day 84	0.375	0.375	10	0	0	3.17	25.4
				Day 112	1.5	2.25	23		0	2.33	10.93
107	37	Dandruff	Oil	Day 0	4	8	1	6	0	0	35.87
				Day 84	1.625	3.125	4	3	0	9.87	22.27
				Day 112	1.75	3.25	13		0	0	22.1
108	25	Dandruff	Shampoo	Day 0	3.125	6.5	9	8	0	0	26.1
				Day 84	1.625	3.625	24	4	0	0	26.6
				Day 112	0.625	1.25	6		0	0	15.13
109	37	Dandruff	Oil	Day 0	2.75	5.5	37	7	0	8.27	20.37
				Day 84	0.25	0.25	18	0	0	25.13	13.37
				Day 112	0	0.125	25		0	24.67	16.27
110	34	Dandruff	Shampoo	Day 0	2.625	5.625	15	6	0	0	23.9
				Day 84	1	1.5	20	1	0	0	26.37
				Day 112	0.75	1.75	5		0	0	13.17
111	31	Dandruff	Oil	Day 0	4	8	9	8	0	2.27	49.7
				Day 84	0.375	0.75	56	1	0	0	25.53
				Day 112	1.875	3.375	26		0	5.23	32.97
112	35	Dandruff	Oil	Day 0	3.75	7.5	10	7	0	0	22.67
				Day 84	1.75	3	4	2	0	0	9.63
				Day 112	0.75	1.75	20		0	0	17.7
113	33	Dandruff	Shampoo	Day 0	3	6	46	6	0	4.13	23.93
				Day 84	1.375	2.375	51	2	0	8.53	12.23
				Day 112	1.5	2.875	54		0	4.7	15.13
114	31	Dandruff	Shampoo	Day 0	3.125	6.5	46	7	0	7.97	27.17
				Day 84	0	0	45	0	0	15.5	13.6
				Day 112	1	1.875	33		0	1.6	13.57
115	26	Dandruff	Discontinued	Day 0	3	6.5	17	5	0	12.4	31.73
116	22	Dandruff	Discontinued	Day 0	3	5.875	3	6	0	6.4	22.97
117	43	Dandruff	Shampoo	Day 0	2.75	5.5	46	7	0	12.43	17.4
				Day 84	0.25	0.5	41	1	0	4.23	16.9
				Day 112	0.625	1	14		0	24.57	16.3
118	33	Dandruff	Oil	Day 0	2.75	5.5	8	8	0	19.8	23.2
				Day 84	0.75	1.25	37	1	0	20.9	21.3
				Day 112	0.875	1.375	23		0	9.63	15.07
119	38	Dandruff	Shampoo	Day 0	3.125	6.125	1	8	0	0	31.47
				Day 84	0	0	0	0	0	0	20.6
				Day 112	2.25	4.75	5		0	0	19.87
120	35	Dandruff	Oil	Day 0	2.875	5.75	82	7	0	9.67	22.17
				Day 84	0.375	0.375	29	1	0	4.17	14.73
				Day 112	0.125	0.125	23		0	4.07	21.17
121	32	Dandruff	Oil	Day 0	3	5.875	192	7	0	20.23	22.57
				Day 84	0.125	0.125	46	0	0	22.77	21.53
				Day 112	2.25	3.875	55		0	11.47	22.13
122	35	Dandruff	Shampoo	Day 0	3.125	6.25	49	7	0	12.03	46.33
				Day 84	0.375	0.75	6	1	0	32.43	24.87
				Day 112	0.875	1.375	7		0	23.9	22.2
123	23	Dandruff	Discontinued	Day 0	4	8	4	7	0	0	54
124	23	Dandruff	Shampoo	Day 0	3	6	43	6	0	5.53	18.27
				Day 84	0.375	0.5	22	2	0	0.87	18.03
				Day 112	1.5	2.625	16		0	7.33	11.6
125	38	Dandruff	Oil	Day 0	3	6	3	6	0	0	24.73
				Day 84	1.25	2.875	3	3	0	0	23.6
				Day 112	1.25	2.375	3		0	0	22.07
126	25	Dandruff	Shampoo	Day 0	2.875	5.75	15	7	0	0	28.43
				Day 84	0.875	1.25	11	1	0	0	14.13
				Day 112	1.625	2.875	12		0	0	12.6
127	31	Dandruff	Oil	Day 0	2.75	6.5	34	7	0	9.53	21.73
				Day 84	0.75	0.75	3	1	0	0	23.7
				Day 112	1.5	2.625	50		0	3.8	12.87
128	29	Dandruff	Shampoo	Day 0	3	6.625	55	6	0	8.77	23.83
				Day 84	1.875	4	7	3	0	22.83	18.2
				Day 112	1.5	2.75	2		0	15.57	23.5
129	35	Dandruff	Shampoo	Day 0	3.125	7	46	6	0	2.93	21.7
				Day 84	2	3.5	32	4	0	16.87	28.87
				Day 112	1.25	2.625	39		0	6.4	13.57
130	38	Dandruff	Oil	Day 0	3.25	7	12	7	0	2.77	32.07
				Day 84	2.5	4.875	2	4	0	5.1	28.33
				Day 112	1.75	3.125	1		0	1.87	22.47
131	43	Dandruff	Shampoo	Day 0	2.75	5.75	28	7	0	29.7	19.07
				Day 84	2.125	4.5	119	2	0	11.83	22.6
				Day 112	0.125	0.25	46		0	16.87	9.67
132	45	Dandruff	Oil	Day 0	3.5	7	56	6	0	19.43	19.13
				Day 84	1.5	2.875	12	1	0	0	18.6
				Day 112	1.5	2.625	14		0	0	12.77
133	37	Dandruff	Oil	Day 0	3	6.75	190	6	0	0	21.77
				Day 84	1.5	2	16	1	0	0	10.33
				Day 112	1.375	2.125	7		0	0	8.73
134	25	Dandruff	Shampoo	Day 0	3.125	6.875	19	6	0	4.67	13.73
				Day 84	0.375	0.5	29	1	0	6.17	19.77
				Day 112	0.5	0.5	29		0	9.93	10.9
135	40	Dandruff	Shampoo	Day 0	3.375	6.625	19	6	0	27.5	30.83
				Day 84	1.625	3.25	49	2	0	7.7	17.73
				Day 112	1.125	1.75	47		0	7.33	29.03
136	30	Dandruff	Shampoo	Day 0	2.875	6.5	26	8	0	9.53	24.63
				Day 84	0	0	23	0	0	25.97	18.63
				Day 112	0.875	1.125	38		0	0	19.47
137	33	Dandruff	Oil	Day 0	3.25	7.25	29	8	0	6.9	24.9
				Day 84	0.375	0.375	31	0	0	10	20.6
				Day 112	1.75	3	16		0	7.77	21.3
138	20	Dandruff	Oil	Day 0	3.125	6.625	7	6	0	21.83	23
				Day 84	1.375	2.875	15	2	0	11.07	19.83
				Day 112	1.25	1.75	7		0	4.57	18.57
139	22	Dandruff	Oil	Day 0	3.625	7.375	12	6	0	0	22.67
				Day 84	1.875	3.375	37	2	0	0	24.37
				Day 112	1.375	2	19		0	2.77	12.07
140	28	Dandruff	Shampoo	Day 0	3	6.625	1	6	0	6.17	24.87
				Day 84	1.125	1.625	28	1	0	33.53	24.53
				Day 112	0.875	1.25	34		0	3.3	15.6

## Sheet: Amplicon Reads
Sequencing statistics for bacterial and fungal amplicons
Bacterial Amplicon Reads									Fungal Amplicon Reads
Baseline (t=1)			Treatment phase (t=2)			Relapse phase (t=3)			Baseline (t=1)			Treatment phase (t=2)			Relapse phase (t=3)
Sample No.	No. of raw reads		Sample No.	No. of raw reads		Sample No.	No. of raw reads		Sample No.	No. of raw reads		Sample No.	No. of raw reads		Sample No.	No. of raw reads
1B-001	461212		2B-001	156709		3B-001	765015		1F-001	632517		2F-001	407373		3F-001	870771
1B-002	398213		2B-002	1062954		3B-002	532387		1F-002	499414		2F-002	253394		3F-002	1278420
1B-003	330024		2B-003	Discontinued		3B-003	Discontinued		1F-003	673694		2F-003	Discontinued		3F-003	Discontinued
1B-004	486146		2B-004	465157		3B-004	408384		1F-004	546774		2F-004	310146		3F-004	1087689
1B-005	468907		2B-005	480012		3B-005	308962		1F-005	512928		2F-005	300058		3F-005	587261
1B-006	720307		2B-006	375225		3B-006	281791		1F-006	544888		2F-006	354474		3F-006	435162
1B-007	239913		2B-007	536322		3B-007	525010		1F-007	570477		2F-007	310765		3F-007	752187
1B-008	576923		2B-008	344740		3B-008	494012		1F-008	737562		2F-008	321319		3F-008	1159121
1B-009	449742		2B-009	566797		3B-009	883485		1F-009	896683		2F-009	345411		3F-009	388591
1B-010	958023		2B-010	118611		3B-010	406499		1F-010	758316		2F-010	223561		3F-010	696586
1B-011	731557		2B-011	402153		3B-011	272167		1F-011	388149		2F-011	277640		3F-011	283731
1B-012	358848		2B-012	306315		3B-012	836154		1F-012	675410		2F-012	282539		3F-012	894327
1B-013	325263		2B-013	191824		3B-013	292790		1F-013	724011		2F-013	200467		3F-013	443885
1B-014	440539		2B-014	487758		3B-014	334318		1F-014	820576		2F-014	230182		3F-014	714027
1B-015	313883		2B-015	263125		3B-015	461881		1F-015	616676		2F-015	307024		3F-015	355763
1B-016	411902		2B-016	377022		3B-016	354538		1F-016	539845		2F-016	222736		3F-016	382297
1B-017	895855		2B-017	421182		3B-017	395691		1F-017	839388		2F-017	332183		3F-017	325393
1B-018	635991		2B-018	532288		3B-018	382449		1F-018	949152		2F-018	326419		3F-018	330127
1B-019	653539		2B-019	681751		3B-019	618730		1F-019	813364		2F-019	362685		3F-019	473134
1B-020	546226		2B-020	537981		3B-020	736060		1F-020	1102657		2F-020	302923		3F-020	1201976
1B-021	588767		2B-021	492040		3B-021	275874		1F-021	724506		2F-021	405088		3F-021	446874
1B-022	349223		2B-022	No Amplification		3B-022	244966		1F-022	759070		2F-022	353749		3F-022	344237
1B-023	497634		2B-023	452882		3B-023	231289		1F-023	487189		2F-023	407627		3F-023	793996
1B-024	334651		2B-024	Discontinued		3B-024	Discontinued		1F-024	784786		2F-024	Discontinued		3F-024	Discontinued
1B-025	536893		2B-025	513436		3B-025	233774		1F-025	650798		2F-025	478475		3F-025	361524
1B-026	551412		2B-026	541480		3B-026	190424		1F-026	738893		2F-026	314283		3F-026	1529401
1B-027	719639		2B-027	571563		3B-027	512811		1F-027	495242		2F-027	334589		3F-027	689643
1B-028	740319		2B-028	No Amplification		3B-028	442674		1F-028	860476		2F-028	224675		3F-028	754141
1B-029	433044		2B-029	No Amplification		3B-029	225685		1F-029	1269152		2F-029	293397		3F-029	285710
1B-030	407981		2B-030	No Amplification		3B-030	518579		1F-030	648577		2F-030	321027		3F-030	615036
1B-031	732709		2B-031	487922		3B-031	613454		1F-031	882444		2F-031	330873		3F-031	2568261
1B-032	693405		2B-032	310556		3B-032	380493		1F-032	583403		2F-032	330026		3F-032	1014090
1B-033	369203		2B-033	288282		3B-033	497605		1F-033	741361		2F-033	343386		3F-033	536516
1B-034	414929		2B-034	288398		3B-034	288309		1F-034	621880		2F-034	318413		3F-034	567486
1B-035	583075		2B-035	276883		3B-035	287850		1F-035	655973		2F-035	412234		3F-035	1296239
1B-036	407997		2B-036	189055		3B-036	382637		1F-036	817971		2F-036	217757		3F-036	1584523
1B-037	526544		2B-037	244192		3B-037	880710		1F-037	603653		2F-037	259914		3F-037	598413
1B-038	657870		2B-038	405902		3B-038	395666		1F-038	1159568		2F-038	218673		3F-038	1484622
1B-039	463162		2B-039	312355		3B-039	349590		1F-039	407070		2F-039	259355		3F-039	1141077
1B-040	590823		2B-040	363680		3B-040	476582		1F-040	508173		2F-040	369933		3F-040	1468516
1B-041	471012		2B-041	386024		3B-041	441814		1F-041	17807593		2F-041	416758		3F-041	2178149
1B-042	462995		2B-042	323869		3B-042	391541		1F-042	709753		2F-042	792409		3F-042	1018866
1B-043	377401		2B-043	344994		3B-043	575540		1F-043	650266		2F-043	347296		3F-043	1108893
1B-044	245157		2B-044	334969		3B-044	178974		1F-044	691628		2F-044	369034		3F-044	1604096
1B-045	390725		2B-045	178645		3B-045	311027		1F-045	766025		2F-045	363151		3F-045	234815
1B-046	267179		2B-046	186321		3B-046	406461		1F-046	686916		2F-046	340121		3F-046	526684
1B-047	378240		2B-047	153370		3B-047	591690		1F-047	667106		2F-047	367690		3F-047	368790
1B-048	420456		2B-048	616978		3B-048	160050		1F-048	748172		2F-048	411274		3F-048	430511
1B-049	321171		2B-049	335553		3B-049	339445		1F-049	513291		2F-049	388612		3F-049	157040
1B-050	268487		2B-050	519705		3B-050	449465		1F-050	1599043		2F-050	374739		3F-050	809022
1B-051	310945		2B-051	374813		3B-051	365216		1F-051	744363		2F-051	456300		3F-051	356318
1B-052	315314		2B-052	414020		3B-052	399631		1F-052	899605		2F-052	454669		3F-052	578958
1B-053	562015		2B-053	385478		3B-053	361389		1F-053	603603		2F-053	325328		3F-053	228498
1B-054	680267		2B-054	301307		3B-054	863270		1F-054	437011		2F-054	446566		3F-054	No Amplification
1B-055	269788		2B-055	Discontinued		3B-055	Discontinued		1F-055	861945		2F-055	Discontinued		3F-055	Discontinued
1B-056	124184		2B-056	242682		3B-056	921404		1F-056	429388		2F-056	563416		3F-056	492220
1B-057	599817		2B-057	702565		3B-057	278026		1F-057	662944		2F-057	339528		3F-057	275583
1B-058	294342		2B-058	622042		3B-058	396144		1F-058	637134		2F-058	340391		3F-058	254305
1B-059	202985		2B-059	216346		3B-059	486113		1F-059	650707		2F-059	393257		3F-059	360116
1B-060	385333		2B-060	231068		3B-060	479625		1F-060	1431693		2F-060	300673		3F-060	202455
1B-061	441265		2B-061	565239		3B-061	440633		1F-061	592572		2F-061	390910		3F-061	501064
1B-062	709880		2B-062	424822		3B-062	494073		1F-062	704191		2F-062	233144		3F-062	227059
1B-063	510326		2B-063	612531		3B-063	202086		1F-063	714453		2F-063	291186		3F-063	247034
1B-064	579289		2B-064	556538		3B-064	218264		1F-064	850315		2F-064	268374		3F-064	329555
1B-065	163562		2B-065	206566		3B-065	562121		1F-065	972773		2F-065	501210		3F-065	241606
1B-066	379211		2B-066	496583		3B-066	529556		1F-066	779872		2F-066	231222		3F-066	481538
1B-067	272106		2B-067	149293		3B-067	394027		1F-067	700629		2F-067	501585		3F-067	189656
1B-068	520643		2B-068	216349		3B-068	418954		1F-068	519788		2F-068	415640		3F-068	354210
1B-069	628025		2B-069	487972		3B-069	482170		1F-069	553078		2F-069	344712		3F-069	206436
1B-070	465165		2B-070	Discontinued		3B-070	Discontinued		1F-070	702205		2F-070	Discontinued		3F-070	Discontinued
1B-071	357092		2B-071	492168		3B-071	363420		1F-071	821870		2F-071	484680		3F-071	197654
1B-072	187937		2B-072	201835		3B-072	508847		1F-072	460738		2F-072	341045		3F-072	253691
1B-073	485532		2B-073	301274		3B-073	802796		1F-073	987497		2F-073	321421		3F-073	320379
1B-074	361572		2B-074	219094		3B-074	510800		1F-074	683392		2F-074	354417		3F-074	337476
1B-075	229483		2B-075	452319		3B-075	503683		1F-075	594429		2F-075	387985		3F-075	401004
1B-076	578016		2B-076	418594		3B-076	449141		1F-076	802637		2F-076	395808		3F-076	No Amplification
1B-077	579181		2B-077	165211		3B-077	411849		1F-077	654374		2F-077	547965		3F-077	402594
1B-078	505381		2B-078	493532		3B-078	486845		1F-078	919039		2F-078	352751		3F-078	300004
1B-079	266514		2B-079	1035626		3B-079	265106		1F-079	749811		2F-079	342104		3F-079	417561
1B-080	216575		2B-080	215867		3B-080	703715		1F-080	714399		2F-080	453416		3F-080	272907
1B-081	482741		2B-081	Discontinued		3B-081	Discontinued		1F-081	1209631		2F-081	Discontinued		3F-081	Discontinued
1B-082	202670		2B-082	185296		3B-082	814324		1F-082	648631		2F-082	319427		3F-082	225559
1B-083	406577		2B-083	383169		3B-083	403189		1F-083	786832		2F-083	405309		3F-083	327834
1B-084	597678		2B-084	347841		3B-084	718418		1F-084	653108		2F-084	447039		3F-084	243450
1B-085	615210		2B-085	324292		3B-085	668875		1F-085	639151		2F-085	385845		3F-085	159019
1B-086	533686		2B-086	284090		3B-086	541303		1F-086	784725		2F-086	504592		3F-086	872752
1B-087	390093		2B-087	107064		3B-087	462771		1F-087	1293867		2F-087	604458		3F-087	416672
1B-088	370344		2B-088	534247		3B-088	471871		1F-088	738140		2F-088	418364		3F-088	420345
1B-089	374020		2B-089	175853		3B-089	919354		1F-089	601546		2F-089	288569		3F-089	384906
1B-090	230497		2B-090	231343		3B-090	701405		1F-090	2277787		2F-090	388624		3F-090	1335918
1B-091	325980		2B-091	634008		3B-091	197697		1F-091	1446607		2F-091	602089		3F-091	994820
1B-092	776515		2B-092	229205		3B-092	389138		1F-092	287008		2F-092	575606		3F-092	726254
1B-093	1057907		2B-093	506009		3B-093	746188		1F-093	2105896		2F-093	381073		3F-093	358945
1B-094	728057		2B-094	175187		3B-094	480734		1F-094	1959399		2F-094	561422		3F-094	456375
1B-095	797692		2B-095	599542		3B-095	474260		1F-095	483055		2F-095	704917		3F-095	237117
1B-096	548703		2B-096	186337		3B-096	339471		1F-096	812678		2F-096	532198		3F-096	351885
1B-097	404646		2B-097	461621		3B-097	484242		1F-097	2214400		2F-097	493076		3F-097	434541
1B-098	480645		2B-098	528077		3B-098	272557		1F-098	312930		2F-098	414398		3F-098	870924
1B-099	347210		2B-099	380733		3B-099	305113		1F-099	591693		2F-099	549085		3F-099	256411
1B-100	338852		2B-100	Discontinued		3B-100	Discontinued		1F-100	245051		2F-100	Discontinued		3F-100	Discontinued
1B-101	246445		2B-101	523099		3B-101	329454		1F-101	250576		2F-101	487232		3F-101	750019
1B-102	341645		2B-102	414590		3B-102	393305		1F-102	315529		2F-102	700686		3F-102	522717
1B-103	217197		2B-103	362282		3B-103	555364		1F-103	1878035		2F-103	495204		3F-103	600812
1B-104	244678		2B-104	195790		3B-104	529654		1F-104	405808		2F-104	407781		3F-104	242253
1B-105	230006		2B-105	409904		3B-105	654501		1F-105	458500		2F-105	358982		3F-105	495205
1B-106	369298		2B-106	140593		3B-106	708116		1F-106	367490		2F-106	340519		3F-106	451481
1B-107	196375		2B-107	472402		3B-107	528876		1F-107	434081		2F-107	647893		3F-107	524771
1B-108	286654		2B-108	219529		3B-108	893682		1F-108	503672		2F-108	381213		3F-108	196984
1B-109	887649		2B-109	434457		3B-109	1025370		1F-109	479044		2F-109	459002		3F-109	715367
1B-110	420045		2B-110	160160		3B-110	458879		1F-110	462597		2F-110	433462		3F-110	1478438
1B-111	255382		2B-111	842141		3B-111	721131		1F-111	299684		2F-111	373324		3F-111	518786
1B-112	327472		2B-112	554121		3B-112	438529		1F-112	384720		2F-112	363584		3F-112	929679
1B-113	646453		2B-113	247407		3B-113	436664		1F-113	721717		2F-113	301673		3F-113	420217
1B-114	205560		2B-114	209210		3B-114	763239		1F-114	412597		2F-114	258855		3F-114	539959
1B-115	316208		2B-115	Discontinued		3B-115	Discontinued		1F-115	207857		2F-115	Discontinued		3F-115	Discontinued
1B-116	401569		2B-116	Discontinued		3B-116	Discontinued		1F-116	260078		2F-116	Discontinued		3F-116	Discontinued
1B-117	372003		2B-117	289205		3B-117	452160		1F-117	341258		2F-117	383092		3F-117	475488
1B-118	922572		2B-118	447173		3B-118	687840		1F-118	753950		2F-118	324530		3F-118	656509
1B-119	285098		2B-119	318595		3B-119	653275		1F-119	231746		2F-119	414516		3F-119	647690
1B-120	836618		2B-120	322159		3B-120	802628		1F-120	389972		2F-120	384521		3F-120	409851
1B-121	291497		2B-121	364736		3B-121	566576		1F-121	357143		2F-121	434067		3F-121	364696
1B-122	252260		2B-122	549800		3B-122	662774		1F-122	253775		2F-122	401073		3F-122	657304
1B-123	948928		2B-123	Discontinued		3B-123	Discontinued		1F-123	298246		2F-123	Discontinued		3F-123	Discontinued
1B-124	112292		2B-124	527211		3B-124	871052		1F-124	247057		2F-124	442006		3F-124	466573
1B-125	629419		2B-125	410959		3B-125	571154		1F-125	360229		2F-125	486367		3F-125	397176
1B-126	336974		2B-126	444235		3B-126	776229		1F-126	219479		2F-126	559136		3F-126	1206589
1B-127	247867		2B-127	555359		3B-127	542277		1F-127	217807		2F-127	529765		3F-127	1003469
1B-128	310690		2B-128	628283		3B-128	712377		1F-128	225969		2F-128	460139		3F-128	483075
1B-129	308814		2B-129	742511		3B-129	446213		1F-129	217392		2F-129	461454		3F-129	1141529
1B-130	549310		2B-130	403112		3B-130	372257		1F-130	437863		2F-130	373575		3F-130	462092
1B-131	449743		2B-131	370693		3B-131	207203		1F-131	483472		2F-131	345491		3F-131	272323
1B-132	629177		2B-132	264049		3B-132	441933		1F-132	353977		2F-132	211234		3F-132	398349
1B-133	451679		2B-133	289745		3B-133	768433		1F-133	216837		2F-133	533297		3F-133	251862
1B-134	236009		2B-134	310083		3B-134	681376		1F-134	496549		2F-134	316162		3F-134	665183
1B-135	216475		2B-135	489136		3B-135	1898761		1F-135	200813		2F-135	306602		3F-135	648078
1B-136	343885		2B-136	379933		3B-136	775952		1F-136	251122		2F-136	420936		3F-136	1057112
1B-137	238160		2B-137	407392		3B-137	789455		1F-137	342206		2F-137	292888		3F-137	636837
1B-138	265668		2B-138	365610		3B-138	574801		1F-138	360552		2F-138	203939		3F-138	694906
1B-139	234464		2B-139	595746		3B-139	571568		1F-139	677482		2F-139	454842		3F-139	598307
1B-140	226918		2B-140	277554		3B-140	466434		1F-140	301547		2F-140	470083		3F-140	995415

## Sheet: Metagenomic Reads
Subjects selected for shotgun metagenome sequencing and their sequencing statistics
Bacterial Samples
Treatment Group	Sample Name	No. of Raw Reads		Sample Name	No. of Raw Reads		Sample Name	No. of Raw Reads
Healthy - Oil	M1B-001	2503221		M2B-002	2215998		M3B-001	2202526
	M1B-002	2747495		M2B-001	1652498		M3B-002	2414454
	M1B-007	1759672		M2B-007	2914048		M3B-007	2039611
	M1B-008	1650443		M2B-008	1527487		M3B-008	1741225
	M1B-012	2227735		M2B-012	2052871		M3B-012	2215874
	M1B-021	2458218		M2B-021	2046971		M3B-021	1528555
	M1B-060	2001646		M2B-060	2174672		M3B-060	1732135
Healthy - Shampoo	M1B-004	1604561		M2B-004	2608599		M3B-004	1805457
	M1B-005	2924123		M2B-005	2733467		M3B-005	2597202
	M1B-009	2681942		M2B-009	2221494		M3B-009	3054371
	M1B-011	1796566		M2B-011	2199407		M3B-011	2062135
	M1B-018	1674310		M2B-018	1701705		M3B-018	2094202
	M1B-059	2440412		M2B-059	2309713		M3B-059	2882431
	M1B-065	2007760		M2B-065	1547411		M3B-065	2558825
Dandruff - Oil	M1B-087	2751973		M2B-087	2638749		M3B-087	2958388
	M1B-098	1797456		M2B-098	1808908		M3B-098	2325389
	M1B-102	1879107		M2B-102	1834904		M3B-102	2668538
	M1B-104	2034483		M2B-104	1988827		M3B-104	2991628
	M1B-111	2289715		M2B-111	2477264		M3B-111	3897578
	M1B-129	3199409		M2B-129	2227950		M3B-129	3305969
	M1B-137	1664529		M2B-137	1657537		M3B-137	2455199
Dandruff - Shampoo	M1B-077	2343986		M2B-077	2147787		M3B-077	3412499
	M1B-079	1947302		M2B-079	1992512		M3B-079	3641189
	M1B-091	3169335		M2B-091	2189596		M3B-091	3990020
	M1B-092	2350786		M2B-092	2770262		M3B-092	3459948
	M1B-119	2069573		M2B-119	2934192		M3B-119	1865871
	M1B-121	3129820		M2B-121	1952579		M3B-121	3100102
	M1B-140	2783012		M2B-140	2499337		M3B-140	1595896
Fungal Samples
Treatment Group	Sample Name	No. of Raw Reads		Sample Name	No. of Raw Reads		Sample Name	No. of Raw Reads
Healthy - Oil	M1F-021	4823286		M2F-021	4862296		M3F-021	3738960
	M1F-040	2689799		M2F-040	3751462		M3F-040	2671901
	M1F-045	2608920		M2F-045	4430222		M3F-045	4264130
	M1F-056	4185341		M2F-056	3395734		M3F-056	2642202
	M1F-057	3626959		M2F-057	3742490		M3F-057	3421432
	M1F-060	3029743		M2F-060	5010346		M3F-060	5076418
	M1F-067	4155610		M2F-067	3179068		M3F-067	4055324
Healthy - Shampoo	M1F-030	5062866		M2F-030	3903125		M3F-030	5010583
	M1F-038	4376240		M2F-038	3379343		M3F-038	4320569
	M1F-052	3643667		M2F-052	3370304		M3F-052	4126712
	M1F-059	3852582		M2F-059	5088493		M3F-059	4049327
	M1F-065	3681245		M2F-065	2800761		M3F-065	6048035
	M1F-066	4243774		M2F-066	3409755		M3F-066	3945193
	M1F-069	3497059		M2F-069	3445519		M3F-069	4212900
Dandruff - Oil	M1F-087	3636923		M2F-087	4231111		M3F-087	5406995
	M1F-098	4448420		M2F-098	14868421		M3F-098	4519427
	M1F-102	2689573		M2F-102	4063934		M3F-102	3869571
	M1F-104	3932654		M2F-104	2404302		M3F-104	2918708
	M1F-111	2309378		M2F-111	3533914		M3F-111	4519778
	M1F-121	2753211		M2F-121	3809113		M3F-121	4948314
	M1F-137	3997944		M2F-137	4389309		M3F-137	4724851
Dandruff - Shampoo	M1F-077	2641889		M2F-077	3314074		M3F-077	5125280
	M1F-079	3395330		M2F-079	4108556		M3F-079	3258970
	M1F-091	3317870		M2F-091	3331892		M3F-091	4633092
	M1F-092	3066179		M2F-092	4034199		M3F-092	5701612
	M1F-119	4448315		M2F-119	3452503		M3F-119	3235380
	M1F-129	3905547		M2F-129	5133727		M3F-129	3723232
	M1F-140	3554263		M2F-140	3790318		M3F-140	3931532
